# Supplementary material for: Temporal Trends in Carbapenem-Resistant Acinetobacter baumannii Isolation Rates at a Regional Hospital in Central Taiwan, 2020–2024
Source: Antibiotics (Basel). 2026 May 11;15(5):486. doi: 10.3390/antibiotics15050486 (PMC13203601; doi:10.3390/antibiotics15050486)
Supplement: Supplementary file 1 [file antibiotics-15-00486-s001.zip]

Archive with 1 entries (1 files):
- antibiotics-4287586-supplementary.pdf
